# Supplementary material for: [18F]FDG PET/CT Radiomics in Cervical Cancer: A Systematic Review
Source: Diagnostics (Basel). 2024 Dec 30;15(1):65. doi: 10.3390/diagnostics15010065 (PMC11720459; doi:10.3390/diagnostics15010065)
Supplement: Supplementary file 1 [file diagnostics-15-00065-s001.zip]

Archive with 1 entries (1 files):
- diagnostics-3311179-supplementary.pdf
